# Supplementary material for: Enhancing the Nutritional and Health-Related Properties of Taralli Through the Use of Pleurotus eryngii: Focus on Antioxidant and Anti-Inflammatory Properties
Source: Antioxidants (Basel). 2025 May 3;14(5):550. doi: 10.3390/antiox14050550 (PMC12108185; doi:10.3390/antiox14050550)
Supplement: Supplementary file 1 [file antioxidants-14-00550-s001.zip]

Archive with 1 entries (1 files):
- antioxidants-3596658-supplementary.pdf
